# Supplementary material for: Targeted Mutational Analysis of Circulating Tumor DNA to Decipher Temporal Heterogeneity of High-Grade Serous Ovarian Cancer
Source: Cancers (Basel). 2022 Jul 29;14(15):3697. doi: 10.3390/cancers14153697 (PMC9367609; doi:10.3390/cancers14153697)
Supplement: Supplementary file 1 [file cancers-14-03697-s001.zip]

Archive with 11 entries (9 files):
- cancers-1796307-supplementary/
- cancers-1796307-supplementary/Supplementary/
- cancers-1796307-supplementary/Supplementary/.DS_Store
- cancers-1796307-supplementary/Supplementary/Supplementary_Figure_S1.png
- cancers-1796307-supplementary/Supplementary/Supplementary_Figure_S2.png
- cancers-1796307-supplementary/Supplementary/Supplementary_Figure_S3.png
- cancers-1796307-supplementary/Supplementary/Supplementary_Figure_S4.png
- cancers-1796307-supplementary/Supplementary/Supplementary_Table_S1.xlsx
- cancers-1796307-supplementary/Supplementary/Supplementary_Table_S2.xlsx
- cancers-1796307-supplementary/Supplementary/Supplementary_Table_S3.xlsx
- cancers-1796307-supplementary/Supplementary/Supplementary_Table_S4.xlsx
