# Supplementary material for: Targeted Mutational Analysis of Circulating Tumor DNA to Decipher Temporal Heterogeneity of High-Grade Serous Ovarian Cancer
Source: Cancers (Basel). 2022 Jul 29;14(15):3697. doi: 10.3390/cancers14153697 (PMC9367609; doi:10.3390/cancers14153697)
Supplement: Supplementary file 1 [file cancers-14-03697-s001.zip › cancers-1796307-supplementary/Supplementary/Supplementary_Table_S1.xlsx]

## Sheet: Foglio1
Patient	Treatment	Age at diagnosis	FIGO stage	Platinum status	Lines of chemotherapy	Follow-up time (years)	gBRCA status	Matched Tumor Tissue	Cohort	Sample ID	Time point	Tumor fraction (%)	Time since diagnosis (days)
21520	CT	55	IIIC	sensitive	3	4	wt	21520-A, 21520-D	Cohort A,B	21520-PL1	T0	1.66	0
										21520-PL4	TRm	0.77	693
										21520-PL6	TRc	1.21	869
21521	CT	60	IIIB	sensitive	2	3	gBRCA1		Cohort B	21521-PL1	T1	1.6	401
										21521-PL4	TRm	1.36	772
21527	NACT	65	IVA	sensitive	2	3	NA	21527-A	Cohort A,B	21527-PL1	T0	4.47	0
										21527-PL2	TRc	0.78	441
21535	NACT	77	IVB	sensitive	2	5	wt		Cohort B	21535-PL1	T1	33.4	493
										21535-PL5	TRm / TRc	7.1	1094
21543	CT	53	IIIC	sensitive	2	4	gBRCA1	21543-A, 21543-B, 21543-C, 21543-D, 21543-F	Cohort A,B	21543-PL1	T0	1.3	0
										21543-PL6	TRm	0.78	869
21552	CT	75	IVB	sensitive	4	3	wt	21552-A, 21552-B	Cohort A,B	21552-PL1	T0	2.69	0
										21552-PL3	TRm	0.97	406
21553	NACT	68	IVB	partiallly sensitive	2	2	NA		Cohort B	21553-PL1	T0	5.75	0
										21553-PL3	TRm	1.55	343
										21553-PL5	TRc	8.63	448
21554	NACT	79	IVB	partiallly sensitive	3	3	NA		Cohort B	21554-PL1	T1	1.18	176
										21554-PL2	TRm	1.36	415
21555	CT	58	IIIC	sensitive	4	3	wt	21555-A, 21555-B	Cohort A,B	21555-PL1	T0	1.39	0
										21555-PL4	TRm	0.67	328
										21555-PL6	TRc	0.94	589
21556	NACT	66	IIIC	sensitive	1	2	gBRCA1	21556-A, 21556-B, 21556-C, 21556-D	Cohort A,B	21556-PL1	T0	2.01	0
										21556-PL4	TRm	1.3	310
										21556-PL6	TRc	14.7	534
21557	NACT	58	IIIC	partiallly sensitive	4	2	wt	21557-A, 21557-B, 21557-C, 21557-D	Cohort A,B	21557-PL1	T0	7.79	0
										21557-PL3	TRm	1.43	280
										21557-PL4	TRc	6.04	531
21561	CT	60	IIIC	partiallly sensitive	4	3	wt	21561-A, 21561-B	Cohort A,B	21561-PL1	T0	1.18	0
										21561-PL5	TRc	1.01	330
21564	CT	68	IIIC	partiallly sensitive	1	1	wt	21564-A, 21564-B, 21564-C, 21564-D, 21564-E, 21564-F	Cohort A,B	21564-PL1	T0	6.63	0
										21564-PL4	TRm	1.17	259
										21564-PL6	TRc	13.23	381
21575	NACT	52	IVA	partiallly sensitive	4	2	wt		Cohort B	21575-PL1	T0	0.65	0
										21575-PL2	TRm	1.09	389
21579	CT	77	IIIC	sensitive	1	1	NA		Cohort B	21579-PL1	T0	2.03	0
										21579-PL5	TRc	8.8	471
21600	CT	64	IIIC	sensitive	2	2	gBRCA2	21600-A, 21600-B	Cohort A,B	21600-PL1	T0	3.85	0
										21600-PL4	TRm	1.54	420
21650	CT	72	IIIC	partiallly sensitive	2	1	wt	21650-A	Cohort A,B	21650-PL1	T0	1.26	0
										21650-PL3	TRm	1.74	84
										21650-PL4	TRc	5.83	371
21567	CT	48	IIIC	sensitive	4	3	gBRCA1	21567-A, 21567-B	Cohort A,B	21567-PL1	T0	1.24	0
										21567-PL4	TRc	0.83	546

## Sheet: Foglio2
Patient	SampleID	Biopsy location
21520	21520-A	right ovary
	21520-D	right ovary
21527	21527-A	omentum
21543	21543-A	left ovary site I
	21543-B	left ovary site II
	21543-C	left ovary site III
	21543-D	right ovary site I
	21543-F	right ovary site III
21552	21552-A	ovary
	21552-B	omentum
21555	21555-A	left ovary
	21555-B	right ovary
21556	21556-A	left ovary
	21556-B	right ovary
	21556-C	omentum
	21556-D	peritoneum
21557	21557-A	left ovary
	21557-B	right ovary
	21557-C	omentum site I
	21557-D	omentum site II
21561	21561-A	ovary
	21561-B	omentum
21564	21564-A	ovary
	21564-B	omentum site I
	21564-C	omentum site II
	21564-D	omentum site III
	21564-E	omentum site IV
	21564-F	nodule
21600	21600-A	right ovary
	21600-B	left ovary
21650	21650-A	ovary
21567	21567-A	right ovary
	21567-B	left ovary
