# Supplementary material for: Targeted Mutational Analysis of Circulating Tumor DNA to Decipher Temporal Heterogeneity of High-Grade Serous Ovarian Cancer
Source: Cancers (Basel). 2022 Jul 29;14(15):3697. doi: 10.3390/cancers14153697 (PMC9367609; doi:10.3390/cancers14153697)
Supplement: Supplementary file 1 [file cancers-14-03697-s001.zip › cancers-1796307-supplementary/Supplementary/Supplementary_Table_S2.xlsx]

## Sheet: Sheet1
Chromosome	Start	End	Entrez ID	Gene symbol	Gene name
1	26693236	26782104	8289	ARID1A	AT-rich interaction domain 1A
1	241847967	241895148	9156	EXO1	exonuclease 1
1	46246461	46278480	8438	RAD54L	RAD54 like
1	27891524	27914746	6118	RPA2	replication protein A2
2	214725646	214809683	580	BARD1	BRCA1 associated RING domain 1
2	17753858	17788946	348654	GEN1	GEN1 Holliday junction 5' flap endonuclease
2	47403067	47663146	4436	MSH2	mutS homolog 2
2	47695530	47810063	2956	MSH6	mutS homolog 6
2	189784085	189877629	5378	PMS1	PMS1 homolog 1, mismatch repair system component
2	99400475	99490035	51455	REV1	REV1 DNA directed polymerase
3	142449007	142578733	545	ATR	ATR serine/threonine kinase
3	10026370	10101932	2177	FANCD2	FA complementation group D2
3	159988835	159996019	3592	IL12A	interleukin 12A
3	36993350	37050846	4292	MLH1	mutL homolog 1
4	83459517	83523348	84142	ABRAXAS1	abraxas 1, BRCA1 A complex subunit
5	159314780	159330863	3593	IL12B	interleukin 12B
5	80654652	80876815	4437	MSH3	mutS homolog 3
5	132556019	132646349	10111	RAD50	RAD50 double strand break repair protein
5	176905005	177022633	51720	UIMC1	ubiquitin interaction motif containing 1
6	35452338	35467104	2178	FANCE	FA complementation group E
6	30699807	30717447	9656	MDC1	mediator of DNA damage checkpoint 1
7	5970925	6009106	5395	PMS2	PMS1 homolog 2, mismatch repair system component
7	96481626	96709880	7979	SEM1	SEM1 26S proteasome subunit
7	152644776	152676141	7516	XRCC2	X-ray repair cross complementing 2
8	89933331	90003228	4683	NBN	nibrin
8	94371960	94475115	25788	RAD54B	RAD54 homolog B
9	95099054	95426796	2176	FANCC	FA complementation group C
9	35073835	35080004	2189	FANCG	FA complementation group G
11	108223044	108369102	472	ATM	ATM serine/threonine kinase
11	125625163	125676255	1111	CHEK1	checkpoint kinase 1
11	22622533	22625823	2188	FANCF	FA complementation group F
11	119093874	119095465	3014	H2AX	H2A.X variant histone
11	94415570	94493885	4361	MRE11	MRE11 homolog, double strand break repair nuclease
11	65857126	65867653	80198	MUS81	MUS81 structure-specific endonuclease subunit
12	132623753	132687376	5426	POLE	DNA polymerase epsilon, catalytic subunit
12	4538798	4560047	10635	RAD51AP1	RAD51 associated protein 1
12	911736	990053	5893	RAD52	RAD52 homolog, DNA repair protein
13	32315086	32400268	675	BRCA2	BRCA2 DNA repair associated
14	75013769	75051532	27030	MLH3	mutL homolog 3
14	67819779	68730218	5890	RAD51B	RAD51 paralog B
14	103697609	103715504	7517	XRCC3	X-ray repair cross complementing 3
15	90717346	90816166	641	BLM	BLM RecQ like helicase
15	89243945	89317261	55215	FANCI	FA complementation group I
15	40694774	40732340	5888	RAD51	RAD51 recombinase
15	43403061	43510728	7158	TP53BP1	tumor protein p53 binding protein 1
16	1772810	1781708	197342	EME2	essential meiotic structure-specific endonuclease subunit 2
16	89726683	89816977	2175	FANCA	FA complementation group A
16	23603160	23641310	79728	PALB2	partner and localizer of BRCA2
16	30193875	30197561	548593	SLX1A	SLX1 homolog A, structure-specific endonuclease subunit
16	29454501	29458219	79008	SLX1B	SLX1 homolog B, structure-specific endonuclease subunit
16	3581181	3611606	84464	SLX4	SLX4 structure-specific endonuclease subunit
17	43044295	43170245	672	BRCA1	BRCA1 DNA repair associated
17	61679139	61863559	83990	BRIP1	BRCA1 interacting helicase 1
17	50373220	50381483	146956	EME1	essential meiotic structure-specific endonuclease 1
17	58692573	58735611	5889	RAD51C	RAD51 paralog C
17	35092221	35121522	5892	RAD51D	RAD51 paralog D
17	1829702	1900082	6117	RPA1	replication protein A1
17	7661779	7687538	7157	TP53	tumor protein p53
18	22798261	23026488	5932	RBBP8	RB binding protein 8, endonuclease
19	17267376	17281249	29086	BABAM1	BRISC and BRCA1 A complex member 1
19	50384204	50418018	5424	POLD1	DNA polymerase delta 1, catalytic subunit
20	63657810	63696253	51750	RTEL1	regulator of telomere elongation helicase 1
22	28687743	28742422	11200	CHEK2	checkpoint kinase 2
X	155071420	155123077	79184	BRCC3	BRCA1/BRCA2-containing complex subunit 3
X	14690388	14873255	2187	FANCB	FA complementation group B
